# Supplementary material for: Extensive analysis of native and non-native Centaurea solstitialis L. populations across the world shows no traces of polyploidization
Source: PeerJ. 2017 Aug 14;5:e3531. doi: 10.7717/peerj.3531 (PMC5560225; doi:10.7717/peerj.3531)
Supplement: Table S2 [file peerj-05-3531-s002.xlsx]

## Sheet: TableS2-genomesize
Table S2: Genome size (G.s), mean fluorescence values (FL) and coefficient of variation (CV) for the individuals analysed for genome size in each population
ID	Origin	Individual	Replicate	FL Sample	FL Standard	DI	G.s. (pg)	CV Sample	CV Standard	Obs
1	Turkey	1	1	164.48	106.8	1.54	1.71	2.1	2.65
1	Turkey	2	1	195.5	125.26	1.56	1.73	3.71	3.97
1	Turkey	3	1	180.86	113.66	1.59	1.77	3.76	3.72
2	Turkey	1	1	183.37	122.04	1.5	1.67	4.42	4.68
2	Turkey	2	1	188.19	117.05	1.61	1.78	3.5	3.72
3	Turkey	1	2	193.33	122.82	1.57	1.75	2.61	2.39
3	Turkey	2	1	211.32	124.48	1.7	1.88	3.84	3.78
4	Turkey	1	1	180.73	117.9	1.53	1.7	3.69	4.14
4	Turkey	2	1	207.74	132.7	1.57	1.74	2,07	2,37
5	Turkey	0	0	0	0	0	0	0	0	ploidy level only
6	Turkey	1	1	177.24	122.58	1.45	1.6	3.95	4
6	Turkey	2	1	164.94	108.8	1.52	1.68	2.45	3.01
7	Turkey	1	1	160.34	110.12	1.46	1.62	3.59	3.74
7	Turkey	2	1	167.8	113.8	1.47	1.64	3.6	4.98
7	Turkey	3	1	175.1	114.47	1.53	1.7	3.85	3.68
8	Turkey	1	1	175.67	111.31	1.58	1.75	2.4	3.78
8	Turkey	2	1	184.13	113.73	1.62	1.8	3.6	3.7
8	Turkey	3	1	190.35	116.85	1.63	1.81	3.4	3.85
9	Turkey	1	1	182.61	115.63	1.58	1.75	2.19	3.21
9	Turkey	2	1	197	121.97	1.62	1.79	2.39	2.61
9	Turkey	3	1	178.27	109.32	1.63	1.81	2.94	3.7
9	Turkey	4	1	182.04	108.28	1.68	1.87	3.91	2.77
10	Turkey	1	1	168.87	113.48	1.49	1.65	4.47	4.24
10	Turkey	2	2	173.05	113.36	1.53	1.69	3.18	3.09
10	Turkey	3	1	180.62	115.19	1.57	1.74	3.97	3.86
10	Turkey	4	1	221.28	138.72	1.6	1.77	2.02	2.42
10	Turkey	5	1	190.87	118.86	1.61	1.78	4.13	3.9
11	Spain	1	1	159.83	113.13	1.41	1.57	3.65	4.7
11	Spain	1	1	171.52	113.52	1.51	1.68	3.4	4.65
11	Spain	3	1	199.47	127.64	1.56	1.73	4.81	5.32
12	Spain	0	0	0	0	0	0	0	0	ploidy level only
13	Spain	1	1	165.5	113.43	1.46	1.62	3.58	4.03
13	Spain	2	1	168.63	111	1.52	1.69	4.65	5.47
13	Spain	3	1	176.33	108.69	1.62	1.8	2.91	3.49
14	Spain	1	1	168.88	111.93	1.51	1.67	3.07	3.28
14	Spain	2	1	183.54	120.23	1.53	1.69	4.73	7.11
14	Spain	3	2	170.08	107.29	1.59	1.76	2.7	3.27
15	Spain	1	1	154.41	109.41	1.41	1.57	3.45	4.86
15	Spain	2	1	163.68	111.13	1.47	1.63	2.16	2.71
15	Spain	3	1	183.72	115.41	1.59	1.77	2.48	3.25
16	Spain	1	1	163.83	111	1.48	1.64	3.39	5.05
16	Spain	2	1	168.12	113.53	1.48	1.64	3.36	3.83
16	Spain	3	1	171.99	111.26	1.55	1.72	2.28	2.28
17	Spain	1	1	175.47	115.32	1.52	1.69	3.94	3.93
17	Spain	2	1	166.42	108.5	1.53	1.7	3.59	4.07
17	Spain	3	1	173.79	112.88	1.54	1.71	3.67	3.46
17	Spain	4	3	183.62	113.08	1.62	1.8	3.92	4.7
18	Spain	1	1	181.05	116.56	1.55	1.72	2.73	3.49
18	Spain	2	1	190.89	118.41	1.61	1.79	3.83	3.58
18	Spain	3	1	180.57	111.79	1.62	1.79	3.68	4.24
19	Spain	1	1	170.12	114.67	1.48	1.65	3.13	3.88
19	Spain	2	1	169.75	109.65	1.55	1.72	3	3.4
19	Spain	3	1	184.62	111.75	1.65	1.83	4.82	4.2
20	Spain	1	1	176.51	113.36	1.56	1.73	3.1	4.95
20	Spain	2	1	174.96	110.61	1.58	1.76	2.97	3.42
20	Spain	3	1	196.95	121.58	1.62	1.8	1.95	2.63
21	Chile	1	1	181.28	122.2	1.48	1.65	3.62	3.81
21	Chile	2	1	172.97	111.91	1.55	1.72	3.73	4.56
22	Chile	1	1	176.37	116.85	1.51	1.68	3.91	4.67
22	Chile	2	1	195.5	124.36	1.57	1.74	2.16	2.54
22	Chile	3	1	189.2	117.81	1.61	1.78	3.95	4.21
23	Chile	1	1	172.14	120.21	1.43	1.59	3.16	4.19
23	Chile	2	1	167.06	113.31	1.47	1.64	3.11	4.12
23	Chile	3	1	165.79	104.34	1.59	1.76	2.9	3.95
23	Chile	4	1	165.33	103.57	1.6	1.77	2.76	2.93
23	Chile	5	1	199.34	122.44	1.63	1.81	2.33	3.18
24	Chile	1	1	174.8	113.59	1.54	1.71	2.8	3.95
24	Chile	2	1	193.22	122.1	1.58	1.76	2.36	2.69
25	Argentina	1	1	193.2	129.4	1.49	1.66	4.97	6.1
25	Argentina	2	1	202.94	122.45	1.66	1.84	2.96	4.05
26	Argentina	1	1	168.64	111.31	1.52	1.68	3.26	3.63
26	Argentina	2	1	183.15	118.17	1.55	1.72	3.86	4.41
26	Argentina	3	1	190.45	120.26	1.58	1.76	3.73	4.07
27	Argentina	1	1	194.03	127.88	1.52	1.68	4.23	5.76
27	Argentina	2	1	177.85	114.07	1.56	1.73	2.88	3.7
27	Argentina	3	1	181.46	115.29	1.57	1.75	2.29	2.82
28	Argentina	1	1	172	115.04	1.5	1.66	4.12	5.1
28	Argentina	2	1	172.01	112.31	1.53	1.7	3.17	3.95
28	Argentina	3	1	204.3	124.54	1.64	1.82	2.26	2.29
29	Argentina	1	1	174.98	115.4	1.52	1.68	3.17	3.55
29	Argentina	2	1	187.13	122.21	1.53	1.7	2.66	2.78
29	Argentina	3	1	193.76	120.42	1.61	1.79	2.6	3.17
30	Argentina	1	1	161.84	109.49	1.48	1.64	3.36	4.54
30	Argentina	2	1	170.96	110.09	1.55	1.72	4.24	5.1
30	Argentina	3	1	185.27	112.62	1.65	1.83	4.24	4.31
31	Argentina	1	1	167.28	105.94	1.58	1.75	2.48	2.96
31	Argentina	2	1	198.94	124.18	1.6	1.78	4.2	4.87
31	Argentina	3	1	188.17	115.34	1.63	1.81	4.49	4.22
32	Argentina	1	1	157.16	113.9	1.38	1.53	3.1	4.99
32	Argentina	2	1	208.6	133.71	1.56	1.73	1.92	2.72
32	Argentina	3	1	182.25	114.88	1.59	1.76	2.34	3.01
33	Argentina	1	1	154.56	105.43	1.47	1.63	4.27	5.63
33	Argentina	2	1	189.67	121.55	1.56	1.73	2.29	3
33	Argentina	3	1	189.64	118.22	1.6	1.78	3.07	3.37
34	Argentina	1	1	184.08	117.33	1.57	1.74	2.62	3.43
34	Argentina	2	1	180.99	115.04	1.57	1.75	4.53	6.1
34	Argentina	3	1	182.57	115.42	1.58	1.76	3.57	3.87
35	California	1	1	205.77	130.75	1.57	1.75	2.43	3.64
35	California	2	1	227.92	144.46	1.58	1.75	2.12	3.13
35	California	3	2	180.59	113.28	1.59	1.77	4.03	3.9
35	California	4	1	185.24	111.93	1.65	1.84	4.87	5.4
36	California	1	1	157.36	106.74	1.47	1.64	3.04	5.52
37	California	1	1	154.83	107.94	1.43	1.59	3.03	4.16
37	California	2	1	159.27	107.5	1.48	1.64	2.89	3.83
37	California	3	1	163.03	106.67	1.53	1.7	3.33	4.49
38	California	1	1	157.84	105.24	1.5	1.66	3.58	3.67
39	California	1	1	176.97	116.42	1.52	1.69	4.2	4.68
39	California	2	1	183.04	115.04	1.59	1.77	5.23	3.93
39	California	3	1	187.19	112.98	1.66	1.84	5.77	4.45
40	California	1	1	174.35	116.52	1.5	1.66	4.62	4.05
40	California	2	1	186.04	119.19	1.56	1.73	4.77	4.66
40	California	3	1	182.54	116.77	1.56	1.74	3.77	3.71
41	California	1	1	170.33	116.86	1.46	1.62	3.42	3.91
41	California	2	1	174.46	114.22	1.53	1.7	2.42	2.5
41	California	3	1	171.83	112.47	1.53	1.7	4.49	5.45
41	California	4	1	197.62	127.63	1.55	1.72	2.34	3.16
42	California	1	1	170.78	118.18	1.45	1.6	2.53	3.08
42	California	2	1	177.82	119.88	1.48	1.65	4.72	4.27
42	California	3	1	186.78	119.35	1.56	1.74	3.82	3.38
42	California	4	1	181.39	113.84	1.59	1.77	3.58	4.15
43	California	1	1	165.09	103.18	1.6	1.78	4.47	4.64
43	California	2	1	187.48	112.54	1.67	1.85	4.7	4.43
43	California	3	1	188.69	113.18	1.67	1.85	5.31	5.04
44	California	1	2	194.57	123.02	1.58	1.76	4.34	5.16
44	California	2	2	191.43	120	1.6	1.77	4.29	4.9
44	California	3	1	113.09	543.61	0.21	1.83	5.6	3.71
44	California	4	1	116.96	234.5	0.5	1.71	6.4	4.59
45	Australia	1	1	169.22	115.63	1.46	1.62	4.21	4.46
45	Australia	2	1	180.64	122.22	1.48	1.64	3.78	5.81
45	Australia	3	1	175.13	117.83	1.49	1.65	2.53	2.8
45	Australia	4	1	197.17	124.93	1.58	1.75	1.85	2.45
46	Australia	1	1	177.12	120.31	1.47	1.63	4.6	6.41
46	Australia	2	1	162.03	106.78	1.52	1.68	3.72	4.24
46	Australia	3	1	208.68	133.46	1.56	1.74	2.07	2.43
47	Australia	1	1	179.09	116.44	1.54	1.71	3.52	5.23
47	Australia	2	1	187.89	119.66	1.57	1.74	2.96	2.87
48	Australia	1	2	187.56	117.21	1.6	1.78	3.97	3.55
48	Australia	2	1	186.38	113.25	1.65	1.83	4.34	4
48	Australia	3	1	188.41	116.69	1.61	1.79	4.01	3.93
49	Australia	1	1	188.91	124.17	1.52	1.69	3.47	4.87
49	Australia	2	1	169.52	108.77	1.56	1.73	3.2	3.84
49	Australia	3	1	201.44	127.09	1.59	1.76	3.68	3.85
50	Australia	1	1	168.93	113.34	1.49	1.65	4.51	4.53
50	Australia	2	1	173.56	116.21	1.49	1.66	2.45	3.81
50	Australia	3	1	187.05	121.85	1.54	1.7	4.4	4.27
51	Australia	1	1	161.75	112.75	1.43	1.59	3.21	4.08
51	Australia	2	1	162.4	107.14	1.52	1.68	2.83	4.57
51	Australia	3	1	175.53	109.16	1.61	1.78	3.36	3.5
52	Australia	1	1	180.54	121.08	1.49	1.66	3.72	5.62
52	Australia	2	1	175.74	113.94	1.54	1.71	2.68	3.38
52	Australia	3	1	190.89	119.61	1.6	1.77	2.54	3.25

## Sheet: TableS2-ploidylevel
Table S2: Genome size (G.s), mean fluorescence values (FL) and coefficient of variation (CV) for the individuals analysed for ploidy level
ID	Origin	Sample size (individuals in pool)	FL Sample	FL Standard	DI	G.s. (pg)	CV Sample	CV Standard	Ploidy	Obs
1	Turkey	4	197.52	123.78	1.59573	1.77	4.33	4.26	diploid
1	Turkey	3	195.66	121.89	1.60522	1.78	3.78	3.87	diploid
2	Turkey	3	178.29	110.77	1.60955	1.79	3.83	4.14	diploid
2	Turkey	4	182.37	117.38	1.55367	1.72	4.12	3.76	diploid
3	Turkey	3	158.13	105.18	1.50342	1.67	3.35	3.82	diploid
3	Turkey	4	154.65	104.93	1.47384	1.64	3.7	4.24	diploid
4	Turkey	3	153.99	105.07	1.46559	1.63	3.79	4.95	diploid
4	Turkey	3	154.27	104.75	1.47274	1.63	4.32	6.28	diploid
5	Turkey	4	151.54	100	1.5154	1.68	3.39	5.99	diploid
5	Turkey	3	149.32	105.33	1.41764	1.57	6.14	4.9	diploid
6	Turkey	3	175.35	116.87	1.50039	1.67	2.88	3.15	diploid
6	Turkey	4	165.08	108.61	1.51993	1.69	4.34	4.48	diploid
7	Turkey	3	179.64	124.64	1.44127	1.6	4.99	5.81	diploid
7	Turkey	4	169.26	113.27	1.49431	1.66	4.24	6.17	diploid
8	Turkey	3	178.42	109.64	1.62733	1.81	3.44	3.57	diploid
8	Turkey	4	189.55	120.64	1.5712	1.74	4.17	4.93	diploid
9	Turkey	0	0	0	0	0	0	0	NA	genome size only
10	Turkey	4	179.34	110.53	1.62255	1.8	5.23	4.56	diploid
11	Spain	3	184.17	116.37	1.58262	1.76	4.77	5.95	diploid
11	Spain	4	181.36	115.36	1.57212	1.75	3.74	4.76	diploid
12	Spain	3	156.51	102.9	1.52099	1.69	3.84	4.87	diploid
12	Spain	4	164	112.45	1.45843	1.62	3.83	4.6	diploid
13	Spain	4	171	111.26	1.53694	1.71	3.1	3.8	diploid
13	Spain	3	179.94	120	1.4995	1.66	3.83	4.91	diploid
14	Spain	4	172.76	114.64	1.50698	1.67	3.59	4.78	diploid
14	Spain	3	155.53	101.86	1.5269	1.69	3.71	4.87	diploid
15	Spain	3	163.47	109.37	1.49465	1.66	4.83	5.03	diploid
15	Spain	4	164.58	107.89	1.52544	1.69	3.4	3.84	diploid
16	Spain	4	162.94	116.06	1.40393	1.56	4.4	5.77	diploid
16	Spain	3	173.3	115.64	1.49862	1.66	4.44	5.34	diploid
17	Spain	4	161.29	106.5	1.51446	1.68	4.27	4.38	diploid
17	Spain	3	175.69	116.73	1.5051	1.67	4.41	4.08	diploid
18	Spain	4	168.41	114.35	1.47276	1.63	4.89	4.98	diploid
18	Spain	3	165.8	105.92	1.56533	1.74	3.8	4.31	diploid
19	Spain	4	165.83	105.89	1.56606	1.74	3.75	3.24	diploid
19	Spain	3	171.83	110.61	1.55348	1.72	3.26	3.91	diploid
20	Spain	4	193.93	124.53	1.5573	1.73	4.1	3.05	diploid
20	Spain	3	176.72	113.46	1.55755	1.73	4.12	4.49	diploid
21	Chile	4	181.31	113.51	1.5973	1.77	5.93	7.4	diploid
21	Chile	3	184.78	117.55	1.57193	1.74	4.86	5.66	diploid
22	Chile	3	189.21	119.28	1.58627	1.76	3.92	4.35	diploid
22	Chile	4	186.82	116.51	1.60347	1.78	4	3.55	diploid
23	Chile	3	156.2	100.94	1.54745	1.72	3.47	5.02	diploid
24	Chile	3	163.38	112.56	1.45149	1.61	4.44	5.02	diploid
24	Chile	4	158.57	105.66	1.50076	1.67	2.69	3.18	diploid
25	Argentina	4	156.06	106.37	1.46714	1.63	4.24	6.31	diploid
25	Argentina	3	178.97	117.5	1.52315	1.69	5.1	6.59	diploid
26	Argentina	4	177.84	112.01	1.58772	1.76	3.67	4.25	diploid
26	Argentina	3	184.09	114.94	1.60162	1.78	4.02	3.79	diploid
27	Argentina	4	172.38	115.19	1.49648	1.66	3.37	4.31	diploid
27	Argentina	3	144.15	100.99	1.42737	1.58	4.76	7.41	diploid
27	Argentina	3	184.99	118.64	1.55925	1.73	3.83	3.83	diploid
28	Argentina	4	158.73	103.59	1.53229	1.7	3.01	3.76	diploid
28	Argentina	3	154.78	106.4	1.4547	1.61	3.31	4.48	diploid
29	Argentina	3	184.61	116.39	1.58613	1.76	2.68	2.59	diploid
29	Argentina	4	174.96	107.14	1.633	1.81	3.6	3.73	diploid
30	Argentina	4	179.54	110.82	1.6201	1.8	4.17	4.51	diploid
30	Argentina	3	166.37	112.31	1.48135	1.64	3.76	5.25	diploid
31	Argentina	3	188.87	117.39	1.60891	1.79	4.32	4.04	diploid
31	Argentina	4	178.91	112.4	1.59173	1.77	4.42	4.56	diploid
32	Argentina	4	167.53	118.13	1.41818	1.57	4.3	5.32	diploid
32	Argentina	3	174.04	121.08	1.4374	1.6	5.21	5.82	diploid
33	Argentina	4	167.6	109.58	1.52948	1.7	3.22	4.05	diploid
33	Argentina	3	163.57	109.37	1.49557	1.66	3.23	3.78	diploid
34	Argentina	3	175.61	112.76	1.55738	1.73	3.93	4.61	diploid
34	Argentina	4	182.96	116.9	1.5651	1.74	3.54	4.55	diploid
35	California	4	194.45	119.05	1.63335	1.81	4.5	4.82	diploid
35	California	3	192.1	118.19	1.62535	1.8	4.87	4.89	diploid
36	California	0	0	0	0	0	0	0	NA	genome size only
37	California	4	163.16	106.75	1.52843	1.7	4.12	4.97	diploid
38	California	4	152.62	101.37	1.50557	1.67	5.02	5.64	diploid
39	California	4	180.49	114.91	1.57071	1.74	5.35	4.76	diploid
39	California	3	176.05	116.69	1.5087	1.67	4.96	4.31	diploid
40	California	4	173.29	115.66	1.49827	1.66	5	4.49	diploid
40	California	3	178.23	121.4	1.46812	1.63	4.61	4.1	diploid
41	California	4	167.4	110.73	1.51179	1.68	3.54	3.84	diploid
42	California	3	171.98	118.02	1.45721	1.62	5.66	4.72	diploid
42	California	4	168.72	112.21	1.50361	1.67	4.57	4.2	diploid
43	California	4	189.14	115.8	1.63333	1.81	5.73	5.67	diploid
43	California	3	189.15	115.15	1.64264	1.82	5.02	4.98	diploid
44	California	3	186.42	118.3	1.57582	1.75	4.67	4.87	diploid
44	California	4	179.12	110.44	1.62188	1.8	5.5	6.24	diploid
45	Australia	4	150.45	99.94	1.5054	1.67	4.54	5.03	diploid
46	Australia	4	166.88	110.75	1.50682	1.67	3.73	5.09	diploid
47	Australia	3	168.87	112.46	1.5016	1.67	3.43	4.91	diploid
47	Australia	4	161.69	108.12	1.49547	1.66	3.45	4.26	diploid
48	Australia	0	0	0	0	0	0	0	NA	genome size only
49	Australia	3	177.92	110.89	1.60447	1.78	4.44	5.72	diploid
49	Australia	4	174.7	106.83	1.63531	1.82	4.81	5.17	diploid
50	Australia	4	175.66	107.08	1.64046	1.82	4.77	5.28	diploid
50	Australia	3	181.71	115.85	1.56849	1.74	4.67	5.51	diploid
51	Australia	3	174.61	110.43	1.58118	1.76	3.62	4.39	diploid
51	Australia	4	167.47	110.32	1.51804	1.69	3.67	4.73	diploid
52	Australia	4	158.45	108.56	1.45956	1.62	3.66	7.13	diploid
52	Australia	3	166.02	112.68	1.47338	1.64	4.09	6.08	diploid
